# Supplementary material for: Modification of Breakfast Fat Composition Can Modulate Cytokine and Other Inflammatory Mediators in Women: A Randomized Crossover Trial
Source: Nutrients. 2023 Aug 24;15(17):3711. doi: 10.3390/nu15173711 (PMC10489665; doi:10.3390/nu15173711)
Supplement: Supplementary file 1 [file nutrients-15-03711-s001.zip]

Archive with 1 entries (1 files):
- nutrients-2554796-supplementary.pdf
